# Supplementary material for: Biodiversity Conservation in the REDD
Source: Carbon Balance Manag. 2010 Nov 23;5:7. doi: 10.1186/1750-0680-5-7 (PMC3002342; doi:10.1186/1750-0680-5-7)
Supplement: Additional file 1 — Species richness, biomass and emission parameters for lowland forest on peat and mineral soils in Indonesia, Brunei and Malaysia. This file provides raw data and citations for information presented in tables and text of the manuscript comparing biodiversity, biomass and emission characteristics of lowland forest on peat and mineral soil substrates. [file 1750-0680-5-7-S1.XLS]

## Sheet: Species rich & div
Additional File 1: Datafile_1
(a) Estimated woody plant species richness and diversity in lowland forest on peat and mineral soils on Sumatra, Kalimantan, Sarawak, Sabah and Brunei
Number	Island	Habitat	Location	Total area sampled	Minimum stem diameter	Tree density (no/ha)	Total stems per sample	Total species per sample	Species per stem	Species/100 stem	Fisher's alpha	Notes	Citation No.	Citation 1
1	Sumatra	peat	Gunung Leuser	1.6	10	806	1289.6	32	0.0248139	2.48139	5.94		87	Purwaningsih and Yusuf (1999)
2	Kalimantan	peat	Sambas	1.05	10	698	732.9	86	0.117342	11.7342	25.29		88	Siregar M and Sambas E.N, (1999). Floristic Composition of Peat Swamp Forest in Mensemat-Sambas, West Kalimnatan. Proceedings of the International Symposium on Tropical Peat Lands. Hokkaido University & Indonesian Institute of Sciences. Bogor, Indonesia. pp 153-164.
3	Kalimantan	peat	Ketapang	1	10	513	513	61	0.118908	11.8908	18.03	Sambas et al. 1994 (cited in Purwaningsih & Yusuf 1999)	(87)	Sambas, E.N., S. Susiarti and S. Prawiroatmodjo, 1994. Struktur dan komposisi pohon hutan gambut di Kabupaten Ketapang, Kalimantan Barat. Pros. Sem. Hasil Litbang SDH. Puslitbang Biologi-LIPI, Bogor. pp 351-358.
4	Kalimantan	peat	Ketapang	1	10	433	433	122	0.281755	28.1755	56.5	Soedarmanto 1994 (cited in Purwaningsih & Yusuf 1999)	(87)	Soedarmanto, B. 1994 Fitososiologi hutan rawa gambut tropika di Taman Nasional Gunung Palung, Kalimantan Barat. Skripsi Fakultas Biologi, Universitas Nasional, Jakarta, Indonesia.
5	Kalimantan	peat	Tanjung Puting	1	10	728	728	96	0.131868	13.1868	29.61	Mirmanto et al. 1999 (cited in Siregar & Sambas 1999)	(88)	Mirmanto, E., Polosakan, R. and H. Simbolon. 1999. Penelitian ekologi hutan gambut di Taman Nasional Tanjung Puting, Kalimantan Tengah. Paper presented in the Seminar of Biodiversitas dan Pengelolaan Hutan Gambut Secara Berkelanjutan, Bogor, 12 Februari 1999.
6	Kalimantan	peat	Tanjung Puting	0.75	10	812	609	108	0.17734	17.734	38.14	Hamidi 1991 (cited in Siregar & Sambas)	(88)	Hamidi, A. 1991. Keberadaan dan perkembangan banir dalam sstruktur dan komposisi hutan hujan tropik Tanjung Puting, Kalimantan Tengah. Skripsi Fakultas Biologi, Univ. Nasional, Jakarta, Indonesia.
7	Kalimantan	peat	Central Kalimantan	0.5	10	1004	502	64	0.12749	12.749	19.46	Sribi and Riswan 1997	89	Sribi and Riswan 1997
8	Borneo	peat	Brunei	0.5	10	522	261	24	0.091954	9.1954	6.44	Yamada 1997 (cited in Yamada 2006)	90	Yamada 2006
9	Borneo	peat	Brunei	0.5	10	310	155	33	0.212903	21.2903	12.83	Yamada 1997 (cited in Yamada 2006)	90	Yamada 2006
10	Borneo	peat	Brunei	0.25	10	400	100	14	0.14	14	4.43	Yamada 1997 (cited in Yamada 2006)	90	Yamada 2006
11	Borneo	peat	Brunei	0.25	10	872	218	17	0.0779817	7.79817	4.31	Yamada 1997 (cited in Yamada 2006)	90	Yamada 2006
12	Borneo	peat	Brunei	0.25	10	744	186	10	0.0537634	5.37634	2.26	Yamada 1997 (cited in Yamada 2006)	90	Yamada 2006
13	Borneo	peat	Brunei	0.25	10	1172	293	26	0.0887372	8.87372	6.89	Yamada 1997 (cited in Yamada 2006)	90	Yamada 2006
14	Borneo	peat	Brunei	0.25	10	828	207	41	0.198068	19.8068	15.33	Yamada 1997 (cited in Yamada 2006)	90	Yamada 2006
15	Borneo	peat	Brunei	1	10	645	645	58	0.0899225	8.99225	15.44	Yamada 1997 (cited in Yamada 2006)	90	Yamada 2006
16	Borneo	peat	Brunei	0.25	10	884	221	28	0.126697	12.6697	8.49	Yamada 1997 (cited in Yamada 2006)	90	Yamada 2006
17	Borneo	peat	Central Kalimantan	2	10	805	805	120	0.149068	14.9068	39.04		91	Santosa et al. 2008
18	Borneo	peat	Sarawak	nd	10	600	120	55	0.458333	45.8333	39.29	Data for richness and stem denisty are reported as ranges, so selected lowest stem density and highest species richness values, which overstates actual mean species number per 100 stems	92-94	Anderson 1961, 1963, 1983
19	Borneo	peat	Sarawak	nd	10	350	70	20	0.285714	28.5714	9.35	Data for richness and stem denisty are reported as ranges, so selected lowest stem density and highest species richness values, which overstates actual mean species number per 100 stems	92-94	Anderson 1961, 1963, 1983
20	Borneo	peat	Sarawak	nd	10	650	130	25	0.192308	19.2308	9.2	Data for richness and stem denisty are reported as ranges, so selected lowest stem density and highest species richness values, which overstates actual mean species number per 100 stems	92-94	Anderson 1961, 1963, 1983
21	Borneo	peat	Sarawak	nd	10	1200	240	18	0.075	7.5	4.5		92-94	Anderson 1961, 1963, 1983
22	Kalimantan	peat	Sebangau National Park	0.9	10	1112.22	1001	103	0.102897	10.2897	28.79	Husson et al. (unpublished data, obtained from S. Husson)		Husson et al. (unpublished data)
1	Kalimantan	mineral	Gunung Palung	1.4	10	410	574	170	0.296167	29.6167	81.57		95	Cannon and Leighton (2004)
2	Kalimantan	mineral	Gunung Palung	1.6	10	535	856	225	0.26285	26.285	99.44		95	Cannon and Leighton (2004)
3	Kalimantan	mineral	Gunung Palung	1.6	10	555	888	212	0.238739	23.8739	88.17		95	Cannon and Leighton (2004)
4	Kalimantan	mineral	East Kalimantan	0.3	10	620	186	96	0.516129	51.6129	79.76	Slik unpubl data (cited in Eichhorn & Slik 2006)	96	Eichhorn and Slik (2006)
5	Kalimantan	mineral	East Kalimantan	0.3	10	500	150	79	0.526667	52.6667	67.54	Slik unpubl data (cited in Eichhorn & Slik 2006)	96	Eichhorn and Slik (2006)
6	Kalimantan	mineral	East Kalimantan	0.9	10	323.333	291	122	0.419244	41.9244	79.02	Slik unpubl data (cited in Eichhorn & Slik 2006)	96	Eichhorn and Slik (2006)
7	Kalimantan	mineral	East Kalimantan	0.6	10	410	246	118	0.479675	47.9675	89.05	Slik unpubl data (cited in Eichhorn & Slik 2006)	96	Eichhorn and Slik (2006)
8	Kalimantan	mineral	East Kalimantan	0.3	10	380	114	74	0.649123	64.9123	91.36	Slik unpubl data (cited in Eichhorn & Slik 2006)	96	Eichhorn and Slik (2006)
9	Kalimantan	mineral	East Kalimantan	1.14	10	446.491	509	168	0.330059	33.0059	87.54	Eyk-Bos unpubl data (cited in Eichhorn & Slik 2006)	96	Eichhorn and Slik (2006)
10	Kalimantan	mineral	East Kalimantan	2	10	385.5	771	242	0.313878	31.3878	121.24	Eyk-Bos unpubl data (cited in Eichhorn & Slik 2006)	96	Eichhorn and Slik (2006)
11	Kalimantan	mineral	East Kalimantan	1.25	10	527.2	659	150	0.227618	22.7618	60.63	Eyk-Bos unpubl data (cited in Eichhorn & Slik 2006)	96	Eichhorn and Slik (2006)
12	Kalimantan	mineral	East Kalimantan	1.65	10	347.879	574	150	0.261324	26.1324	66.04	Eyk-Bos unpubl data (cited in Eichhorn & Slik 2006)	96	Eichhorn and Slik (2006)
13	Kalimantan	mineral	East Kalimantan	0.8	10	421.25	337	82	0.243323	24.3323	34.5		97	Miyagi, Y., TaMiyagi et al. (1988)
14	Kalimantan	mineral	East Kalimantan	1.6	10	470.625	753	193	0.256308	25.6308	83.91	Eichhorn & Slik 2006	96	Eichhorn, K.A.O. and J.W.F. Slik. 2006. The plant community of Sungai Wain, East Kalimantan, Indonesia: Phytogeographical status and local variation. Blumea Supplement 18: 15-35
15	Kalimantan	mineral	East Kalimantan	1.8	10	463.333	834	273	0.327338	32.7338	141.32	Slik unpubl data (cited in Eichhorn & Slik 2006)	96	Eichhorn, K.A.O. and J.W.F. Slik. 2006. The plant community of Sungai Wain, East Kalimantan, Indonesia: Phytogeographical status and local variation. Blumea Supplement 18: 15-35
16	Kalimantan	mineral	East Kalimantan	0.51	10	517.647	264	117	0.443182	44.3182	80.45		98	Valkenburg, J.L.C.H. van. 1997. Non-Timber Forest Products of East Kalimantan. Potentials for Sustainable Use. Tropenbos eries 16. The Tropenbos Foundation, Wageningen, The Netherlands.
17	Borneo	mineral	Brunei	1	10	736	736	174	0.236413	23.6413	71.94	Yamada 1997 (cited in Yamada 2006)	90	Yamada, I (2006)
18	Borneo	mineral	Sabah	2.489	10	352.5	336.252	127.5	0.37918	37.5368	74.85		99	Kitayama (1992)
19	Borneo	mineral	Mulu, Sarawak	1	10	615	615	223	0.362602	36.2602	125.74		37	Proctor et al (1983)
20	Borneo	mineral	Mulu, Sarawak	1	10	778	778	214	0.275064	27.5064	97.49		37	Proctor et al (1983)
21	Borneo	mineral	Mulu, Sarawak	1	10	708	708	123	0.173729	17.3729	43		37	Proctor et al (1983)
22	Borneo	mineral	Mulu, Sarawak	1	10	644	644	73	0.113354	11.3354	21.17		37	Proctor et al (1983)
23	Borneo	mineral	Belalang, Brunei	0.75	10	512	128	76	0.59375	59.375	78.71	Averaged across three plots	100	Pendry & Proctor (1997)
24	Borneo	mineral	Belalang, Brunei	0.75	10	663	165.75	88	0.53092	53.092	76.11	Averaged across three plots	100	Pendry & Proctor (1997)
			Substrate	sample area		stem density	stems per sample	species per sample	spp per stem	spp per 100	Fisher's aplha
			peat	0.738889		713.143	429.977	52.7727	0.151039	15.1039	18.1618
			mineral	1.11413		513.407	504.875	148.729	0.35236	35.2201	80.8563
			sd	0.504846		253.454	327.91	37.0777	0.0955774	9.55774	14.7631
			sd	0.564694		129.11	264.551	60.1937	0.13914	13.911	26.6267

## Sheet: Aboveground biomass - MINERAL
Additional File 1: Datafile_1
(b) Estimated aboveground biomass in lowland forests on mineral soils
Location	Region	long GIS	lat GIS	sample area	diversity	comp1	comp2	stems/ha	basal area	biomass	Estimated Carbon	Dem_Borneo	Citation No.	source		Location	Region	long GIS	lat GIS	sample size	sample area	stems/ha	basal new	biomass	woodin new	basal area	wood ind	Source
Sunujuh	West Kalimantan	109.458	1.45748	2	77.6	0.561	0.9708	608	36.6039	461.2	219.07	27		Suzuki unpublished (suzuki@sci.kagoshima-u.ac.jp; obtained from J.W.F. Slik)
Gunung Niut	West Kalimantan	109.874	0.707505	0.25				664	38.5568	489.5	232.512	118		Suzuki unpublished (suzuki@sci.kagoshima-u.ac.jp; obtained from J.W.F. Slik)
Sempatung	West Kalimantan	110.041	1.04082	1	53	0.7018	0.6166	459	34.3755	469	222.775	501		Suzuki unpublished (suzuki@sci.kagoshima-u.ac.jp; obtained from J.W.F. Slik)
Kembera	Balbar	110.041	-0.042465	0.675				586.7	35.2	438.1	208.097	29	30	Lawrence, D. (2004). Erosion of tree diversity during 200 years of shifting cultivation in Bornean rain forest. Ecological Applications. 14: 1855-1869.
Serimbu	West Kalimantan	110.124	0.707505	2	93.4	0.3616	0.7282	523.5	40.3015	526	249.85	129		Suzuki unpublished (suzuki@sci.kagoshima-u.ac.jp; obtained from J.W.F. Slik)
Gn. Palung	West Kalimantan	110.208	-1.29242	4.48	85.4	0.5056	0.9404	638.8	42.5607	563.9	267.852	280	31	Webb (1997)
Gn. Santubong	Sarawak	110.374	1.62414	1.21406	71.4	0.4742	1.3698	664.7	34.4258	389.4	184.965	9		Ashton, unpublished (psashton@oeb.harvard.edu; obtained from J.W.F. Slik)
Bako	Sarawak	110.458	1.70747	2.42811	85	0.4262	1.5018	750.4	32.9853	352.3	167.343	58		Ashton, unpublished (psashton@oeb.harvard.edu; obtained from J.W.F. Slik)
Sangai	Kalten	112.374	-1.29242	1				581	38.6	495.4	235.315	248	32	Asdak, C., P.G. Jarvis and P.V. Gardingen. (1998) Modelling rainfall interception in unlogged and logged forest areas of Central Kalimantan, Indonesia. Hydrology and Earth System Sciences 2:211-220.
Sangai	Kalten	112.541	-1.45907	9	92.4	0.3586	0.247	548.4	32.7049	386.2	183.445	97	33	Wilkie, P., G. Argent, E. Cambell and A. Saridan. (2004) The diversity of 15 ha of lowland mixed dipterocarp forest, Central Kalimantan. Biodiversity and Conservation 13:695-708
Bk. Iju	Sarawak	112.707	2.70743	9.10543	89.2	0.2706	1.1656	955.7	48.059	554.2	263.245	111		Ashton, unpublished (psashton@oeb.harvard.edu; obtained from J.W.F. Slik)
Bk. Raya	Sarawak	112.957	1.95745	9.10543	91.6	0.2486	0.749	774.8	48.1793	584.7	277.733	141		Ashton, unpublished (psashton@oeb.harvard.edu; obtained from J.W.F. Slik)
Segan	Sarawak	112.957	2.95742	3.03514	95	0.1674	0.9438	764.7	44.9189	556.7	264.433	160		Ashton, unpublished (psashton@oeb.harvard.edu; obtained from J.W.F. Slik)
Gn. Mersing	Sarawak	113.124	2.54076	18.2109	91.6	0.5306	0.3282	562.7	41.321	541.1	257.022	231		Ashton, unpublished (psashton@oeb.harvard.edu; obtained from J.W.F. Slik)
Nyabau	Sarawak	113.124	3.20741	3.03514	76.4	0.1456	1.4834	892.5	58.5347	778.5	369.787	44		Ashton, unpublished (psashton@oeb.harvard.edu; obtained from J.W.F. Slik)
Ulu Temiai	Sarawak	113.624	2.20744	0.607028	95.6	0.669	0.411	775.9	48.8135	585.4	278.065	442		Ashton, unpublished (psashton@oeb.harvard.edu; obtained from J.W.F. Slik)
Barito Ulu	Kalten	113.874	-0.125795	5				630	31.9	373.1	177.222	381	34	Mirmanto et al. (1999)
Carapa Pila (Kajang Hill)	Sarawak	113.874	2.70743	0.607028				612.8	48.5268	604.3	287.042	338		Ashton, unpublished (psashton@oeb.harvard.edu; obtained from J.W.F. Slik)
Lambir S	Sarawak	114.041	4.12404	12				534.4	34.6878	436.6	207.385	23		Nagamasu, unpublished (nagamasu@inet.museum.kyoto-u.ac.jp; obtained from J.W.F. Slik)
Lambir N	Sarawak	114.041	4.20737	6.07028	109.6	0.272	0.9194	727.5	54.7648	731	347.225	111		Ashton, unpublished (psashton@oeb.harvard.edu; obtained from J.W.F. Slik)
Ulu Bakong	Sarawak	114.041	4.2907	3.03514	81	0.0528	0.3148	527.8	46.8109	584	277.4	41		Ashton, unpublished (psashton@oeb.harvard.edu; obtained from J.W.F. Slik)
Bok Tisam	Sarawak	114.124	3.62405	6.07028	86.6	0.2344	0.3262	547.4	47.0646	618.3	293.692	77		Ashton, unpublished (psashton@oeb.harvard.edu; obtained from J.W.F. Slik)
Ulu Dapoi	Sarawak	114.457	3.12407	1.21406	99.2	0.476	0.8484	764.4	41.1931	450.3	213.892	213		Ashton, unpublished (psashton@oeb.harvard.edu; obtained from J.W.F. Slik)
Andalau	Brunei	114.541	4.62401	20.2343	81.2	0.3512	1.3874	624.8	35.2	437.3	207.718	61	35	Ashton, 1964. Ecological studies in the mixed dipterocarp forests of Brunei State. Oxford Forestry Memoirs 25
Ladan	Brunei	114.707	4.62401	0.96				480	40.2	546.9	259.777	28	36	Davies, S.J. and P. Becker, P. (1996). Floristic composition and stand structure of mixed dipterocarp and heath forests in Brunei Darussalam. Journal of Tropical Forest Science 8:542-569.
Mulu alluvial	Sarawak	114.791	4.0407	1				615	28	312.7	148.532	70	37	Proctor, J., J. M. Anderson, et al. (1983). Ecological studies in four contrasting lowland rain forests in Gunung Mulu National Park, Sarawak. I. Forest environment, structure and floristics. Journal of Ecology. 71: 237-260.
Sg. Iwan	East Kalimantan	115.041	2.04079	5	53.6	1.081	0.1988	459.2	37.47	508.1	241.347	737		Wullfrat & Samsu, unpublished (obtained from J.W.F. Slik)
South Kalimantan1	South Kalimantan	115.124	-3.29234	0.16				431.3	33.2498	413.8	196.555	55		Paine, unpublished data (obtained from J.W.F. Slik)
South Kalimantan5	South Kalimantan	115.124	-3.45899	0.16				593.8	27.6716	271.8	129.105	114		Paine, unpublished data (obtained from J.W.F. Slik)
Belalong	Brunei	115.207	4.54068	1	91	0.4452	0.7286	548	40.8087	543.8	258.305	332		Poulsen, ubpublished (axel@dalbergpoulsen.com; obtained from J.W.F. Slik); Ashton (1964)
South Kalimantan13	South Kalimantan	115.207	-3.70899	0.32				353.125	30.655	431.962	205.182	51		Paine, unpublished data (obtained from J.W.F. Slik)
South Kalimantan8	South Kalimantan	115.207	-3.54232	0.16				487.5	28.6573	321.018	152.484	249		Paine, unpublished data (obtained from J.W.F. Slik)
South Kalimantan10	South Kalimantan	115.374	-3.62566	0.16				562.5	35.4815	395.3	187.767	45		Paine, unpublished data (obtained from J.W.F. Slik)
South Kalimantan2	South Kalimantan	115.374	-3.29234	0.16				406.3	39.4121	580.8	275.88	268		Paine, unpublished data (obtained from J.W.F. Slik)
South Kalimantan14	South Kalimantan	115.541	-3.70899	0.16				462.5	29.9324	369.9	175.702	14		Paine, unpublished data (obtained from J.W.F. Slik)
South Kalimantan4	South Kalimantan	115.541	-3.37567	0.32				468.8	42.1436	608	288.8	252		Paine, unpublished data (obtained from J.W.F. Slik)
Enggeng	East Kalimantan	115.791	3.20741	4	57.6	1.2776	0.2822	475	42	577.9	274.502	819		Wullfrat & Samsu, unpublished data (obtained from J.W.F. Slik)
Gunung Lumut	East Kalimantan	115.957	-1.45907	0.3				413.3	26.3979	254.3	120.793	413		Slik, unpublished data (obtained from J.W.F. Slik)
Gunung Lumut ridge	East Kalimantan	115.957	-1.37574	0.18				450	28.1881	356.4	169.29	466		Slik, unpublished data (obtained from J.W.F. Slik)
Rantau Layung	East Kalimantan	115.957	-1.54241	0.19				421.1	34.8414	443.5	210.662	416		Slik, unpublished data (obtained from J.W.F. Slik)
Tubu area	East Kalimantan	116.207	3.45739	5				544.2	35.57	421.1	200.023	490		Wullfraat, unpublished data (obtained from J.W.F. Slik)
Gn. Meratus	East Kalimantan	116.291	-0.875765	0.6	96.8	0.3252	0.0568	440	33.9701	550.1	261.298	103		Slik, unpublished data (obtained from J.W.F. Slik)
ITCI East	East Kalimantan	116.374	-0.792435	0.9				325.6	23.9003	353.2	167.77	109		Slik, unpublished data (obtained from J.W.F. Slik)
Malinau	East Kalimantan	116.136	2.8234	0.199				593	38.4139	443.5	210.662	547		Sheil et al. (2002) (obtained form J.W.F. Slik)
Lio Mutai	East Kalimantan	116.374	2.95742	1.0238	99.6	0.6316	0.237	481.5	31.4512	383.2	182.02	234		Sheil et al. (2002) (obtained form J.W.F. Slik)
Malinau	East Kalimantan	116.374	3.04074	0.2071				516.7	40.969	598.4	284.24	138		Sheil et al. (2002) (obtained form J.W.F. Slik)
Langap	East Kalimantan	116.457	3.12407	0.9582	100.6	0.4136	0.5222	619.9	40.265	504.7	239.732	118		Sheil et al. (2002) (obtained form J.W.F. Slik)
Malinau	East Kalimantan	116.457	3.04074	0.7188				518.9	33.5524	456.5	216.837	138		Sheil et al. (2002) (obtained form J.W.F. Slik)
Gong Solok	East Kalimantan	116.541	3.37406	0.2597				616.1	35.757	436.5	207.337	66		Sheil et al. (2002) (obtained form J.W.F. Slik)
ITCI 72-76	East Kalimantan	116.541	-0.959095	2.75	99.8	0.518	0.2554	347.6	25.7532	312.7	148.532	322		Sheil et al. (2002) (obtained form J.W.F. Slik)
Malinau 3	East Kalimantan	116.541	3.04074	0.9397	95.2	0.4684	0.5212	638.5	41.1743	515.7	244.958	257		Sheil et al. (2002) (obtained form J.W.F. Slik)
Malinau	East Kalimantan	116.541	3.12407	0.3394				462.6	41.4376	596.2	283.195	378		Sheil et al. (2002) (obtained form J.W.F. Slik)
Malinau	East Kalimantan	116.542	3.26042	0.3544				564.3	46.3749	679.2	322.62	110		Sheil et al. (2002) (obtained form J.W.F. Slik)
ITCI 71-76	East Kalimantan	116.624	-0.959095	2.39	81	0.2684	0.3842	478.7	37.0041	537.8	255.455	141		Sheil et al. (2002) (obtained form J.W.F. Slik)
Sg. Wain	East Kalimantan	116.791	-1.12576	1.2	87.6	0.511	0.4556	502.5	27.8112	407	193.325	35		Slik, unpublished data; Eichhorn, unpublished data (obtained from J.W.F. Slik)
Bkt. Bangkirai	East Kalimantan	116.868	-1.03	0.3	79.4	0.507	0.443	503.3	22.6871	297.2	141.17	72		Slik, unpublished data; Eichhorn, unpublished data (obtained from J.W.F. Slik)
Sebulu	East Kalimantan	116.957	0.207525	0.142537				1340	32.8	211.2	100.32	20	40	Yamakura et al (1986)
Samboja	East Kalimantan	116.957	-0.959095	1.8	99.4	0.5342	0.414	487.2	26.0095	340.9	161.927	62		Slik, unpublished; Kartawinata, unpublished; Mathijs, unpublished (obtained frm J.W.F. Slik)
Lempake	East Kalimantan	117.124	-0.459115	1.6				445	33.7	448.7	213.132	29		Riswan (1987), cited in Newbery et al. (1992); (obtained from J.W.F. Slik)
Berau 2002	East Kalimantan	117.124	2.04079	0.3	73.8	0.4446	0.7316	620	39.2284	510.2	242.345	59		Slik, unpublished (obtained from J.W.F. Slik)
Berau Strek	East Kalimantan	117.207	1.87413	12	85.4	0.3418	0.6528	508.9	30.9736	386.3	183.493	105		STREK (obtained from J.W.F. Slik)
Berau 1997	East Kalimantan	117.291	1.95745	1.5	78	0.4398	0.9694	758	34.3717	375.3	178.267	74		Slik, unpublished (obtained from J.W.F. Slik)
Danum	Sabah	117.791	4.95733	8	73.2	0.5182	0.2668	431.8	26.2893	315.5	149.862	300		Newbery et al. 1996
Sepilok	Sabah	117.957	5.87397	36	87	0.3802	0.7394	507.3	28.5536	335.1	159.173	32	41	Fox 1973; Nilus, unpublished (Reuben.Nilus@sabah.gov.my; obtianed from J.W.F. Slik)
Sepilok Forest Reserve	Sabah	118.041	5.87397	2				608	37.8	475.6	225.91	17		Nicholson (1965), cited in Newbery et al. (1992)
Gn. Palung	West Kalimantan	110.208	-1.29242	1.6				500	41.4	564	267.9	15	42	Paoli, G.D., L.M. Curran and J.W.F. Slik (2008) Soil nutrients affect spatial patterns of aboveground biomass and emergent tree density in southwestern Borneo. Oecologia 155:287-299.
Gn. Palung	West Kalimantan	110.208	-1.29242	1.28				503	40.3	534	253.65	80	42	Paoli, G.D., L.M. Curran and J.W.F. Slik (2008) Soil nutrients affect spatial patterns of aboveground biomass and emergent tree density in southwestern Borneo. Oecologia 155:287-299.
Gn. Palung	West Kalimantan	110.208	-1.29242	1.92				550	37.8	470	223.25	180	42	Paoli, G.D., L.M. Curran and J.W.F. Slik (2008) Soil nutrients affect spatial patterns of aboveground biomass and emergent tree density in southwestern Borneo. Oecologia 155:287-299.
Tebo Pandak	Jambi	101 35 31	1 41 19 S	3.3				584	40.8	477.7	226.907	400-550	39	Laumonier et al. (2010)
Pemunyin	Jambi	101 39 37	1 40 23 S	2.6				586	35.6	415.6	197.41	350-550	39	Laumonier et al. (2010)
Sungai Durian	Jambi	101 50 13	1 53 38 S	4.5				351	28.1	304.8	144.78	300-600	39	Laumonier et al. (2010)
Telentam	Jambi	101 53 32	1 52 11 S	4.5				502	28	307.8	146.205	300-600	39	Laumonier et al. (2010)
Sungai Pinang	Jambi	101 51 01	2 06 13 S	4.3				635	38.4	428	203.3	300-600	39	Laumonier et al. (2010)
Sungai Manau	Jambi	101 52 52	2 02 07 S	4.5				698	37.3	391.2	185.82	350-650	39	Laumonier et al. (2010)
Napal Licin	South Sumatra	102 19 06	2 38 08 S	4.5				458	27.3	308.3	146.442	400-550	39	Laumonier et al. (2010)
Kemumu	Bengkulu	101 46 54	2 56 33 S	4.5				513	33.7	373	177.175	350-650	39	Laumonier et al. (2010)
Air Ukau	Bengkulu	101 58 34	3 03 58 S	4.5				479	33.1	377	179.075	300-350	39	Laumonier et al. (2010)
Maju Jaya	Bengkulu	102 15 00	3 22 55 S	4.5				548	31.7	335.6	159.41	300-500	39	Laumonier et al. (2010)
Gumai Pasemah	South Sumatra	103 08 39	3 47 06 S	4.5				359	26.6	300.5	142.737	350-550	39	Laumonier et al. (2010)
Kubu Lincik	Lampung	103 38 17	4 53 15 S	45				439	32.8	395.6	187.91	400-600	39	Laumonier et al. (2010)
Pemerihan	Lampung	104 03 11	5 05 00 S	4.5				432	25.6	284.2	134.995	250-350	39	Laumonier et al. (2010)
Ratu Agung	Lampung	104 25 26	5 30 38 S	6				436	33.7	445.1	211.423	300-450	39	Laumonier et al. (2010)
Various	Various	Various	Various	nd	Various			nd	nd	508	241.3	lowland	43	Lasco, R.D. (2002) Forest carbon budgets in Southeast Asia following harvesting and land cover change. Science in China (Series C). 45:55-64 (cited in Uryu et al. 2009)
Various	Various	Various	Various	nd	Various			nd	nd	508	241.3	lowland	44	Hairiah, K. S.M. Sitmopul, M. van Noordwick and C. Palm. (2001) Carbon stocks of tropical land use systems as part of the global C balance; effects of forest conversion and options for ;clean development' activities. Alternatives to Slash and Burn (ASB) Lecture Note 4a, International Center for Research in Agroforestry, Southeast Asian Regional Research Programme, Bogor, Indonesia. (Cited in Uryu…
Danum	Sabah	117.831	4.97694	11				358	23.1283	329.181	156.361	lowland		Morel et al., unpublished
Ulu Segama	Sabah	117.806	4.96589	11				429.5	18.8701	187.492	89.0588	lowland		Morel et al., unpublished
Deramakot	Sabah	117.441	5.32728	10				353	22.376	285.33	135.532	lowland		Morel et al., unpublished
Malua	Sabah	117.743	5.1724	8				321	21.7954	272.893	129.624	lowland		Morel et al., unpublished
															Lawrence, D. (2004). Erosion of tree diversity during 200 years of shifting cultivation in Bornean rain forest. Ecological Applications. 14: 1855-1869.
										mean	210.715
										CI	11.554
										min	100.32
										max	369.787
										sd	55.3195
NOTE: Conversion factor for woody biomass to carbon is 0.475

## Sheet: Aboveground biomass - PEAT
Additional File 1: Datafile_1
(c) Estimated aboveground biomass in lowland forests on peat soils
Site	Veg description	Data reported in text		Estimated C	Source
		Biomass	Carbon
Central Kalimantan	mixed PSF	312		148.2	Waldes & Page 2002 (cited in Ludang & Palangkajaya 2007)
Central Kalimantan	Peat		200	200	Diemont et al. 1997
Riau	Peat		200	200	Rahayu et al. 2005 (cited in Agus 2008)
Riau	Unlogged Peat	583		276.925	Jaya et al. 2009
Riau	Unlogged Peat	590		351	Ludang & Palangkajaya 2007
Kapuas Hulu, West Kalimantan	Forest on peat		197	197	FFI 2010a (unpubl data)
Sg Putri, West Kalimantan	Unburned mixed peat		240	240	FFI 2010b (unpubl data)
		mean		230.446
		sd		66.4853
		CI		49.2521
NOTE: Conversion factor for woody biomass to carbon is 0.475
Starts at 43
Stops at 47

## Sheet: Emissions from plantations
Additional File 1: Datafile_1
(d) Estimated emissions from oil palm and pulp fiber plantaitons on mineral soils and peat land areas
Study source	Reference No.	Crop	Substrate	t CO2 /ha/yr		Max	Min	Grassland	Shrub	Secondary forest	Primary Forest
Melling et al. 2005	54	Oil palm	peat	55
Agus et al. 2007		Oil palm	peat	87
Verchot et al. 2010	55	Oil palm	peat	44
Venter 2009	13	Oil palm	peat	75
Brinkmann 2009 *	57	Oil palm	peat	43.7		22180	79225
Agus et al. 2009	58	Oil palm	peat	47				30		64
Venter et al 2009	13	Oil palm	mineral	13
Verchot et al. 2010	55	Oil palm	mineral	12.4
Dewi et al 2009	56	Oil palm	mineral	25.31
Dewi et al 2009	56	Oil palm	mineral	12.41
Brinkmann 2009	57	Oil palm	mineral	10.95		-1720	23625
Agus et al. 2009 **	58	Oil palm	mineral	8.13				-10.5	-8.5	10.5	41
Verchot et al. 2010	55	Fiber	peat	48.4
Verchot et al. 2010	55	Fiber	mineral	16.6
Mean		Oil palm	peat	58.6167
sd		Oil palm	peat	18.211
CI		Oil palm	peat	14.5716
max		Oil palm	peat	87
min				43.7
Mean		Oil palm	mineral	13.7
sd		Oil palm	mineral	5.95355
CI		Oil palm	mineral	4.76374
max		Oil palm	mineral	25.31
min				8.13
* Note that values reported here for Brinkmann (2009) are combined estimates for emissions arising from operations plus changes in carbon stocks minus sequestration in palms (see Table 2.5, pg. 24)
** Note that values reported for Agus et al. (2009) are averaged across multiple land cover types replaced by oil palm, using data extracted from the text and from Figures 2-4, as shown.

## Sheet: Estimated total emissions peat
Additional File 1: Datafile_1
(e) Estimated emissions from oil palm and pulp fiber plantaitons on mineral soils and peat land areas
			Mt CO2 /ha/yr
Author	Source *	Area of Interest	Avg	Max	Min
Hooijer et a. 2010	Drainage	Southeast Asia	605	355	855
Hooijer et a. 2010	Drainage	Indonesia **	496.1	291.1	701.1
Hooijer et a. 2006	Fires	Indonesia	2870	4320	1420
Total			3366.1	4611.1	2121.1
* Averaged across 1996-2007
** Based on estimate by Hooijer et al. that Indonesia is the source of 89% of the regional total.
