# Supplementary material for: Biodiversity Conservation in the REDD
Source: Carbon Balance Manag. 2010 Nov 23;5:7. doi: 10.1186/1750-0680-5-7 (PMC3002342; doi:10.1186/1750-0680-5-7)
Supplement: Additional file 3 — Summary of dipterocarp tree species recorded in lowland forest on peat soils in Sumatra, Kalimantan, Sarawak and Sabah, and their conservation status on the IUCN Red List. This file provides a tabular summary of published and unpublished records for dipterocarp species recorded in at least one peat swamp forest site. Individual citations, conservation status under ICUN and some additional notes are provided for each species. [file 1750-0680-5-7-S3.XLS]

## Sheet: Sheet1
Additional File 2: Datafile_2
Summary of Dipteroarpaceae species previously recorded in lowland forest on peat soils in Sumatra, Kalimantan, Sarawak and Sabah.
Species	IUCN status	SOURCES for SPECIES OCCURRENCE in PEAT SWAMP FOREST												CONFIDENCE ASSESSMENT
		Page, S. (pers comm)	Anderson 1972	Ashton 1982	Newman et al. 1998	Laumonier 1997	Simbolon & Mirmanto 1999	Purwaningsih 2004	Cannon et al. 2004	Jonotoro & Leighton (unpubl data)	Husson, Shinta and Yeen (unpubl. data)	Paoli (unpubl data)	Aseng (unpubl data)	Total no. shared records	Recorded in other fresh swamp types?	Recorded in kerangas forest types?	Dubious? *
Dipterocarpus coriaceus	CR	x	x	x			x	x	x			x		7
Dipterocarpus elongatus	CR							x						1	x
Dipterocarpus semivestitus	CR							x						1	x
Dipterocarpus tempehes	CR							x						1	x
Dipterocarpus validus	CR							x						1	x
Dryobalanops fusca	CR	x												1		x
Hopea nutans	CR	x												1	x
Hopea pentanervia	CR	x	x	x	x			x						5		x
Shorea acuminata	CR	x												1			?
Shorea balangeran	CR	x		x	x		x	x			x			5	x
Shorea guiso	CR						x							1			?
Shorea inaequilateralis	CR	x	x	x	x									4
Shorea longiflora	CR	x	x	x	x			x						5		x
Shorea macrantha	CR	x	x	x	x			x						5		x
Shorea pachyphylla	CR	x	x	x	x			x						5		x
Shorea palembanica	CR							x						1	x
Shorea platycarpa	CR	x	x	x	x	x	x	x		x		x	x	10
Shorea smithiana	CR	x												1			?
Shorea sumatrana	CR							x						1	x
Vatica chartacea	CR							x						1	x
Vatica teysmanniana	CR					x		x						2	x
Anisoptera marginata	EN	x	x	x	x	x		x		x				6		x
Cotylelobium burckii	EN	x	x											2		x
Cotylelobium melanoxylon	EN	x												1			?
Shorea albida	EN	x	x	x	x									4
Shorea leprosula	EN	x					x							2
Shorea teysmanniana	EN	x	x	x		x	x	x		x	x	x		9	x
Vatica mangachapoi ssp mangachapoi	EN	x	x	x			x				x		x	6		x
Vatica pauciflora	EN	x						x		x				3	x
Cotylelobium cf lanceolatum	VU										x			1		x
Shorea uliginosa	VU	x	x			x		x	x	x	x	x	x	9
Dipterocarpus confertus	VU										x			1			?
Vatica rassak	LR/lc						x							1	x		***
Dipterocarpus borneensis		x		x	x						x			4		x
Dipterocarpus palembanicus		x												1	x		?
Dryobalanops oblongifolia ssp. occidentalis		x						x						2	x
Dryobalanops rappa			x	x	x			x			x			4		x
Shorea cf. parvistipulata		x						x						2
Shorea crassa											x			1			? **
Shorea fallax							x							1			?	25
Shorea foraminifera								x						1	x			19
Shorea hemsleyana ssp. hemsleyana		x			x			x						3
Shorea ovalis		x					x		x					3
Shorea parvifolia		x					x		x					3
Shorea scabrida		x	x					x						3	x	x
Species are arranged by IUCN status, beginning with Critically Endangered species
Reference	Ref No.
Page, S. (pers comm.)
Anderson, J.A.R. 1961, 1963, 1983	[92-94]
Ashton (1982)	[101]
Newman et al. (1998a)	[102]
Newman et al. (1998b)	[103]
Laumonier (1997)	[104]
Simbolon and Mirmanto (2000)	[105]
Purwaningsih (2004)	[106]
Cannon and Leighton (2004).	[95]
Jonotoro and Leighton (unpubl data), Pulau Rupat, Riau
Husson, S., Sinta and Yeen (unpubl data), Sebanagu, Central Kalimantan.
Paoli (unpubl data), Sungai Putri, West Kalimantan
Aseng (unpubl data), Sunagai Matan area, West Kalimmantan
NOTES
In total, 20 of 45 species listed above were recorded in forest on peat in only one of the 12 sources; they are highlighted in yellow. Many of these species are known to occur elsewhere in freshwater swamp and/or kerangas (as indicated in the far right columns), so their reported occurrence in 'peat' might actually reflect presence in freshwater swamp or kerangas, which occur naturally in close p…
* Species marked in the dubious column by (?) are reported in only one of the 12 sources and seem unlikely (though not impossible) for occurrence in peat based on known habitat associations elsewhere -- these require closer inspection
** A record for Shorea crassa on peat is very interesting. Shorea crassa is an upland species common on very well drained soils, especially sandy exposed ridges, a distribution thought to indicate drought tolerance. Other species with somewhat similar appearance to S. crassa are: (i) S. atrinervosa, a close relative of S. crassa with wider geographic distribution on Borneo and occasional records …
*** This appears to be the first record of Vatica rassak in peat. It was idenitified by Suzuki et al (1998) with collections deposited at the Herbarium Bogoriense, and was reported as one of the most common species in their site in Lahei, Central Kalimantan.
